# Supplementary material for: Kinetics and Isotherm Study of Ceftriaxone Removal Using Functionalized Biochar Combined with Photocatalysis
Source: Molecules. 2025 Nov 5;30(21):4291. doi: 10.3390/molecules30214291 (PMC12608820; doi:10.3390/molecules30214291)
Supplement: Supplementary file 1 [file molecules-30-04291-s001.zip]

Archive with 1 entries (1 files):
- molecules-3935597-supplementary.pdf
